# Supplementary material for: Synthesis and Characterization of Lanthanide Metal Ion Complexes of New Polydentate Hydrazone Schiff Base Ligand
Source: Molecules. 2022 Dec 1;27(23):8390. doi: 10.3390/molecules27238390 (PMC9736465; doi:10.3390/molecules27238390)
Supplement: Supplementary file 1 [file molecules-27-08390-s001.zip]

Archive with 1 entries (1 files):
- molecules-2020152-supplementary.pdf
